# Supplementary material for: Scaling-up Health-Arts Programmes: the largest study in the world bringing arts-based mental health interventions into a national health service
Source: BJPsych Bull. 2021 Feb;45(1):32–9. doi: 10.1192/bjb.2020.122 (PMC8058867; doi:10.1192/bjb.2020.122)
Supplement: Supplementary file 1 [file S2056469420001229sup001.zip]

Archive with 28 entries (28 files):
- S2056469420001229sup001.pdf
- S2056469420001229sup002.pdf
- S2056469420001229sup003.pdf
- S2056469420001229sup004.pdf
- S2056469420001229sup005.pdf
- S2056469420001229sup006.pdf
- S2056469420001229sup007.pdf
- S2056469420001229sup008.pdf
- S2056469420001229sup009.pdf
- S2056469420001229sup010.pdf
- S2056469420001229sup011.pdf
- S2056469420001229sup012.pdf
- S2056469420001229sup013.pdf
- S2056469420001229sup014.pdf
- S2056469420001229sup015.pdf
- S2056469420001229sup016.pdf
- S2056469420001229sup017.pdf
- S2056469420001229sup018.pdf
- S2056469420001229sup019.pdf
- S2056469420001229sup020.pdf
- S2056469420001229sup021.pdf
- S2056469420001229sup022.pdf
- S2056469420001229sup023.pdf
- S2056469420001229sup024.pdf
- S2056469420001229sup025.pdf
- S2056469420001229sup026.pdf
- S2056469420001229sup027.pdf
- S2056469420001229sup028.pdf
